# Supplementary material for: Nicotinic Acetylcholine Receptor Alpha6 Contributes to Antiviral Immunity via IMD Pathway in Drosophila melanogaster
Source: Viruses. 2024 Apr 3;16(4):562. doi: 10.3390/v16040562 (PMC11054842; doi:10.3390/v16040562)
Supplement: Supplementary file 1 [file viruses-16-00562-s001.zip]

Archive with 1 entries (1 files):
- viruses-2927960-supplementary.pdf
